# Supplementary material for: Cyclophilin A Promotes Osteoblast Differentiation by Regulating Runx2
Source: Int J Mol Sci. 2022 Aug 17;23(16):9244. doi: 10.3390/ijms23169244 (PMC9409320; doi:10.3390/ijms23169244)
Supplement: Supplementary file 1 [file ijms-23-09244-s001.zip]

Archive with 1 entries (1 files):
- ijms-1858858-supplementary.pdf
